# Supplementary material for: Living (stained) foraminifera in the Lesser Syrtis (Tunisia): influence of pollution and substratum
Source: PeerJ. 2020 Apr 6;8:e8839. doi: 10.7717/peerj.8839 (PMC7144591; doi:10.7717/peerj.8839)
Supplement: Supplemental Information S2 [file peerj-08-8839-s002.xlsx]

## Sheet: with metals
Sample	Location	Water measurements										Sediment measurements
		P (μg/L)	Pb (μg/L)	Zn (μg/L)	Cd (μg/L)	As (μg/L)	Cu (μg/L)	Ni (μg/L)	Fe (μg/L)	Cr (μg/L)	Li (μg/L)	TOC (wt. %)	Ptot (μmol/g)	Mud (%)	Sand (%)
GBS_01	Gabes Transect	173.69	1.41	58.31	3.39	3.96	1.36	0.75	24.91	1.2	181.84	0.43	281.94	19.9151	80.0849
GBS_02		1278.2	2.21	41.08	2.61	2.9	1.59	1.5	91.39	2.23	179.99	3.34	347.64	4.66677	95.3332
GBS_04		197.27	2.74	20.78	1.19	1.26	1.02	0.78	28.55	1.59	181.95	0.13	87.07	6.27328	93.7267
GBS_05		244.59	2.79	13.2	0.85	0.8	0.97	0.72	9.39	0.92	181.77	0.23	58.91	6.25288	93.7471
GBS_06		214.91	1.92	25.47	0.91	0.96	1.17	0.93	61.87	1.45	181.7	0.8	44.68	8.8571	91.1429
GBS_07		228.64	2.96	10.91	0.77	0.63	1.05	0.82	12.55	0.69	180.07	0.6	33.61	7.90885	92.0912
GBS_08		165.38	1.73	18.29	0.84	0.72	1.16	0.94	21.89	0.96	181.19	1.93	84.78	4.57752	95.4225
GBS_09		204.16	2.56	14.57	0.77	0.68	0.87	0.88	18.04	1.04	181.72	3.38	86.4	5.95407	94.0459
GBS_10		219.12	2.18	15.62	1.04	1.06	1.22	0.97	52.2	1.1	184.12	1.4	43.77	9.54122	90.4588
GBS_11		242.67	1.64	7.05	0.79	0.78	1	0.79	53.98	0.96	181.72	1.3	40.83	13.7445	86.2555
GBS_12		233.97	2.41	16.11	0.82	0.83	1.13	1.05	58.38	0.99	179.49	0.67	29.84	7.04363	92.9564
GBS_13		225.24	2.55	7.63	0.78	0.72	1.01	0.8	19.32	0.93	181.4	1.66	35.29	7.75659	92.2434
GBS_14		219.87	1.31	59.92	0.79	0.86	1.11	1.02	222.48	1.67	181.84	0.63	28.67	5.46686	94.5331
GBS_15		227.14	1.48	51.72	0.73	0.7	0.96	0.94	18.11	0.84	179.51	1.18	37.17	4.85656	95.1434
GBS_16		180.85	0	64.63	0.76	0.67	1.19	0.74	81.39	0.93	178.27	1.3	39.2	17.6093	82.3907
DJB_01	Djerba Transect	144.37	1.39	14.13	0.56	0.63	1.11	1.11	9.27	1.06	178.24	2.73	23.5	58.6103	41.3897
DJB_02		9.86	1.11	13.87	0.6	0.68	0.92	1.15	5.2	0.96	177.87	0.08	14.12	24.9626	75.0374
DJB_03		10.65	1.56	40.56	0.58	0.79	0.91	1.41	9.84	1.74	179.97	0.13	13.96	3.47003	96.53
DJB_04		11.19	0.84	34.21	0.57	0.71	0.92	0.74	2.99	1.07	179.48	0.11	14.36	4.91794	95.0821
DJB_05		11.23	0.93	28.35	0.52	0.76	1.09	1.04	11.78	1.08	176.37	0.18	16.11	11.8973	88.1027
DJB_06		11.54	1.07	29.16	0.57	0.69	1.01	0.93	3.42	0.99	177.16	0.05	15.12	21.4136	78.5864
DJB_07		11.07	0.92	41.11	0.53	0.72	0.92	1.07	1.38	0.88	176.8	0.19	15.69	41.3392	58.6608
DJB_08		11.28	1.42	31.13	0.58	0.76	0.83	0.85	4.29	1.04	176.66	0.14	16.03	95.1841	4.81588
DJB_09		12.04	1.9	36.34	0.52	0.76	0.93	0.96	2.26	1.23	176.94	0.38	19.86	56.8663	43.1337
DJB_10		11.58	2.41	63.32	0.62	0.69	1.13	1.14	7.87	1.15	177.71	0.63	18.58	54.7687	45.2313
DJB_11		13.6	0.68	52.78	0.59	0.71	1.06	0.86	6.04	0.98	176.97	0.35	19.99	21.9258	78.0742
DJB_12		13.97	1.45	61.22	0.56	0.72	0.93	0.98	8.18	1.17	177.93	0.33	20.05	59.57	40.43
DJB_13		15.67	1.75	69.65	0.58	0.73	1.03	0.92	8.62	1.07	177.71	0.21	19.54	23.0362	76.9638
DJB_14		16.61	1.26	57.02	0.59	0.75	0.91	1.02	5.87	0.91	176.57	0.13	18.26	70.4571	29.5429
DJB_15		16.71	1.59	104.75	0.59	0.83	0.93	0.76	8.33	1.04	174.02	0.27	20.11	34.9796	65.0204
